# Supplementary material for: Carbon fixation and rhodopsin systems in microbial mats from hypersaline lakes Brava and Tebenquiche, Salar de Atacama, Chile
Source: PLoS One. 2021 Feb 9;16(2):e0246656. doi: 10.1371/journal.pone.0246656 (PMC7872239; doi:10.1371/journal.pone.0246656)
Supplement: S1 Table — (XLSX) [file pone.0246656.s001.xlsx]

## Sheet: SupTable1
	Brava	Tebenquiche
Contig number	1263318	1219022
Total bases (Mpb)	1413.59	1263.96
Assembled reads (%)	88.87	90.08
Average (pb)	1119	1037
Longest (pb)	583148	371854
N50	1566	1394
N75	671	620
L50	159186	170333
L75	523717	530279
GC (%)	55.12	55.77
Contig size	Contig number
	Brava	Tebenquiche
> 1 kbp	298099	267102
> 5 kbp	30629	26878
> 10 kbp	11503	8450
> 50 kbp	637	320
