# Supplementary material for: Carbon fixation and rhodopsin systems in microbial mats from hypersaline lakes Brava and Tebenquiche, Salar de Atacama, Chile
Source: PLoS One. 2021 Feb 9;16(2):e0246656. doi: 10.1371/journal.pone.0246656 (PMC7872239; doi:10.1371/journal.pone.0246656)
Supplement: S2 Table — Data used in Fig 3. (XLSX) [file pone.0246656.s002.xlsx]

## Sheet: Hoja1
Brava mat										Tebenquiche mat
	Anoxygenic photosynthesis	Oxygenic photosynthesis	Sulfate reduction	Sulfur oxidation	Nitrogen fixation	Denitrification	Wood-Ljungdahl	Calvin-Benson		Anoxygenic photosynthesis	Oxygenic photosynthesis	Sulfate reduction	Sulfur oxidation	Nitrogen fixation	Denitrification	Wood-Ljungdahl	Calvin-Benson
Alphaproteobacteria	28.521	0.417165	0	27.8627	10.2713	8.33372	0	0.628555		119.641	0.660697	0.828906	37.8416	139.134	89.1142	0	4.89558
Deltaproteobacteria	0	0	28.5751	0	17.825	8.92269	14.9013	0.0691208		0	0	64.2816	0	30.4968	40.0595	18.0308	0.187242
Gammaproteobacteria	2.32484	0	0	1.40124	0.363609	1.0635	0	0.252613		2.95665	0	1.32923	24.819	7.96642	2.10634	0	5.09203
Proteobacteria unassigned	24.6618	0	0	0.347255	0	0.665413	0	0.695467		19.8301	0	0.0897396	0.299459	10.6131	0.709934	0	0.868415
Cyanobacteria	0	147.946	0	0	18.2102	3.44019	0	11.5718		0	73.6799	0	0	10.1003	3.67249	0	4.55518
Chloroflexi	51.3028	0	0	0	50.9568	17.3333	0.243513	5.93899		1.09632	0	0	0.689008	0.853422	0.106145	0.387181	0.0745266
Unassigned	0.741934	2.1344	7.40764	0	22.5475	5.93295	9.13845	8.08335		0	0.99639	6.49435	1.72598	22.0978	4.6855	1.72828	2.45653
Euryarchaeota	0	0	0	8.26468	0.173977	0	0.978258	1.78002		0	0	0	0	0.279988	0.176274	1.41917	1.79955
Bacteroidetes	0	0	0	0	0.461365	0.416649	0	0		0	0.105765	0	0	2.01659	7.09306	0	0
Firmicutes	0	0.108732	6.70785	0	3.33302	0	0.859885	0.528927		0	0	5.84551	0	2.29032	0.0348716	0.43656	0.704994
Chlorobi	0	0	0	0	4.9338	0	0	0		0	0	0	0	4.75369	0	0	0
Actinobacteria	0	0	0	0	0	0	0	3.50679		0	0	0	0	0	0	0	0.285306
Balneolaeota	0	0	0	0	0	1.68309	0	0.331501		0	0	0	0	0	3.07087	0	0.925698
Planctomycetes	0	0	0	0	0	0	1.51375	0		0	0	0	0	0	0	0.473526	0
Other phyla	0.274311	0.550645	0	0.0955171	0	0.0726442	0.181518	0.601629		0.50967	0	0	0	0.516465	0.43822	0	0.552912
Total	107.827	151.157	42.6906	37.9714	129.077	47.8641	27.8167	33.9888		144.033	75.4427	78.8694	65.375	231.119	151.267	22.4755	22.398
