# Supplementary material for: Carbon fixation and rhodopsin systems in microbial mats from hypersaline lakes Brava and Tebenquiche, Salar de Atacama, Chile
Source: PLoS One. 2021 Feb 9;16(2):e0246656. doi: 10.1371/journal.pone.0246656 (PMC7872239; doi:10.1371/journal.pone.0246656)
Supplement: S3 Table — (XLSX) [file pone.0246656.s003.xlsx]

## Sheet: TebenMat K14534 blast best hits
query_name	query_length	accession_number	length	description	E value	bit score	frame	query_start	query_end	hit_start	hit_end	positives	identical
TEB1T_contig-151_112__cov=33__192_1628_-	477	WP_028321930.1	478	4-hydroxybutyryl-CoA dehydratase [Desulfatiglans anilini]	0.0	871	0	1	476	2	477	95.0%	84.5%
TEB1T_contig-151_337__cov=34__9701_11146_-	480	WP_040875064.1	479	aromatic ring hydroxylase [delta proteobacterium NaphS2]	0.0	889	0	2	480	1	479	93.7%	86.4%
TEB1T_contig-151_470__cov=13__13162_14634_-	489	WP_054029769.1	493	4-hydroxybutyryl-CoA dehydratase [Desulfatitalea tepidiphila]	0.0	845	0	1	483	2	484	90.7%	81.4%
TEB1T_contig-151_740__cov=9__3487_4938_-	482	WP_036830090.1	485	4-hydroxybutyryl-CoA dehydratase [Porphyromonadaceae bacterium COT-184 OH4590]	0.0	659	0	1	482	2	481	79.5%	64.8%
TEB1T_contig-151_1086__cov=31__24565_26025_+	485	WP_041287195.1	483	aromatic ring hydroxylase [Desulfomonile tiedjei]	0.0	825	0	2	484	1	483	88.4%	78.5%
TEB1T_contig-151_1960__cov=23__13308_14753_-	480	WP_025374948.1	483	MULTISPECIES: 4-hydroxybutyryl-CoA dehydratase [Fusobacterium]	0.0	664	0	1	480	2	482	79.8%	64.0%
TEB1T_contig-151_3070__cov=15__1812_3311_+	498	WP_024287262.1	525	aromatic ring hydroxylase [Cellulomonas sp. KRMCY2]	0.0	679	0	2	496	18	511	78.4%	64.8%
TEB1T_contig-151_13718__cov=6__5096_6640_-	513	WP_040813005.1	522	4-hydroxyphenylacetate 3-hydroxylase [marine gamma proteobacterium HTCC2080]	0.0	888	0	2	510	1	510	90.0%	81.2%
TEB1T_contig-151_35731__cov=7__2173_3645_+	489	WP_027360732.1	486	aromatic ring hydroxylase [Desulforegula conservatrix]	0.0	702	0	1	484	2	485	80.6%	66.3%
TEB1T_contig-151_70833__cov=6__2190_2619_-	142	WP_027360732.1	486	aromatic ring hydroxylase [Desulforegula conservatrix]	1e-67	220	0	2	137	350	485	85.3%	72.1%
TEB1T_contig-151_86411__cov=5__1_1025_+	340	WP_015948137.1	476	vinylacetyl-CoA Delta-isomerase [Desulfatibacillum alkenivorans]	1e-176	506	0	1	339	137	475	81.7%	69.0%
TEB1T_contig-151_93745__cov=2__1_1131_+	376	WP_071140098.1	481	4-hydroxybutyryl-CoA dehydratase [Sporanaerobacter sp. PP17-6a]	1e-100	314	0	6	365	124	481	64.2%	42.5%
TEB1T_contig-151_212816__cov=2__1_301_+	99	WP_012610354.1	484	4-hydroxybutyryl-CoA dehydratase [Desulfatibacillum alkenivorans]	3e-47	165	0	1	95	390	484	88.4%	80.0%
TEB1T_contig-151_266731__cov=2__1_928_+	308	WP_073478737.1	484	4-hydroxybutyryl-CoA dehydratase [Desulfatibacillum alkenivorans]	0.0	525	0	1	307	176	482	88.6%	81.1%
TEB1T_contig-151_308055__cov=2__1_776_-	257	WP_073478737.1	484	4-hydroxybutyryl-CoA dehydratase [Desulfatibacillum alkenivorans]	3e-154	446	0	1	257	3	259	89.5%	80.5%
TEB1T_contig-151_338788__cov=1__257_843_-	194	WP_054030318.1	511	hypothetical protein [Desulfatitalea tepidiphila]	7e-107	324	0	1	191	318	508	90.1%	82.7%
TEB1T_contig-151_364645__cov=2__1_801_-	266	WP_028322108.1	495	hypothetical protein [Desulfatiglans anilini]	1e-68	228	0	2	266	211	475	63.2%	45.4%
TEB1T_contig-151_439039__cov=3__1_703_+	234	WP_024287262.1	525	aromatic ring hydroxylase [Cellulomonas sp. KRMCY2]	1e-100	310	0	1	234	90	319	74.8%	60.3%
TEB1T_contig-151_513936__cov=2__105_633_-	175	WP_029757809.1	483	4-hydroxybutyryl-CoA dehydratase [Fusobacterium nucleatum]	1e-77	247	0	1	174	309	482	83.3%	62.6%
TEB1T_contig-151_555180__cov=3__1_601_+	199	WP_014826113.1	490	aromatic ring hydroxylase [Desulfosporosinus acidiphilus]	2e-93	289	0	15	199	1	185	82.2%	71.9%
TEB1T_contig-151_630337__cov=1__1_554_+	184	WP_073045538.1	493	4-hydroxybutyryl-CoA dehydratase [Dethiosulfatibacter aminovorans]	1e-72	235	0	1	184	266	449	76.6%	59.8%
TEB1T_contig-151_651999__cov=3__54_542_+	161	WP_037564729.1	483	4-hydroxybutyryl-CoA dehydratase [Spirochaeta odontotermitis]	5e-84	263	0	8	161	3	156	89.0%	78.6%
TEB1T_contig-151_672537__cov=4__1_531_+	176	WP_018084604.1	500	hypothetical protein [Desulfurispora thermophila]	1e-58	199	0	4	176	319	489	72.8%	56.6%
TEB1T_contig-151_673762__cov=2__1_531_-	176	WP_054033238.1	484	hypothetical protein [Desulfatitalea tepidiphila]	4e-117	348	0	1	176	130	305	96.6%	89.2%
TEB1T_contig-151_694909__cov=2__1_268_-	88	WP_048088897.1	158	4-hydroxybutyryl-CoA dehydratase, partial [Marine Group I thaumarchaeote SCGC AAA799-E16]	1e-33	121	0	1	88	8	95	80.7%	65.9%
TEB1T_contig-151_753782__cov=2__4_495_-	162	WP_047829408.1	492	aromatic ring hydroxylase [Peptococcaceae bacterium CEB3]	2e-83	262	0	1	161	326	486	88.2%	74.5%
TEB1T_contig-151_838824__cov=2__1_116_+	37	WP_008691849.1	483	4-hydroxybutyryl-CoA dehydratase [Fusobacterium nucleatum]	5e-10	60.8	0	1	36	447	482	91.7%	75.0%
TEB1T_contig-151_900960__cov=3__1_441_-	146	WP_018084604.1	500	hypothetical protein [Desulfurispora thermophila]	1e-59	200	0	1	146	123	268	76.7%	62.3%
TEB1T_contig-151_1025753__cov=2__1_402_+	133	WP_073478737.1	484	4-hydroxybutyryl-CoA dehydratase [Desulfatibacillum alkenivorans]	2e-79	250	0	1	133	148	280	94.0%	85.0%
TEB1T_contig-151_1042080__cov=2__1_292_+	96	WP_054033234.1	481	4-hydroxybutyryl-CoA dehydratase [Desulfatitalea tepidiphila]	7e-33	127	0	5	90	340	478	57.6%	49.6%
TEB1T_contig-151_1043493__cov=3__1_397_-	131	WP_021676468.1	488	gamma-aminobutyrate metabolism dehydratase/isomerase [Peptostreptococcaceae bacterium oral taxon 113]	1e-59	199	0	1	131	62	192	80.2%	68.7%
TEB1T_contig-151_1074726__cov=2__69_368_-	98	WP_013257453.1	482	4-hydroxybutyryl-CoA dehydratase [Desulfarculus baarsii]	2e-33	129	0	1	98	2	99	76.5%	61.2%
TEB1T_contig-151_1079914__cov=2__1_386_-	128	WP_023387823.1	506	aromatic ring hydroxylase [Youngiibacter fragilis]	9e-46	163	0	4	125	191	308	73.8%	59.8%
TEB1T_contig-151_1091687__cov=2__1_383_-	126	WP_073477651.1	477	hypothetical protein [Desulfatibacillum alkenivorans]	1e-58	196	0	1	126	224	349	84.1%	69.0%
TEB1T_contig-151_1164882__cov=3__1_362_-	120	WP_054033238.1	484	hypothetical protein [Desulfatitalea tepidiphila]	4e-74	236	0	1	120	206	325	95.0%	89.2%

## Sheet: BravaMat K14534 blast best hits
query_name	query_length	accession_number	length	description	E value	bit score	frame	query_start	query_end	hit_start	hit_end	positives	identical
B1T2_contig-151_2705__cov=24__8919_10379_+	485	WP_041287195.1	483	aromatic ring hydroxylase [Desulfomonile tiedjei]	0.0	825	0	2	484	1	483	88.4%	78.5%
B1T2_contig-151_3480__cov=16__9736_11208_+	489	WP_054029769.1	493	4-hydroxybutyryl-CoA dehydratase [Desulfatitalea tepidiphila]	0.0	845	0	1	483	2	484	90.9%	81.6%
B1T2_contig-151_3519__cov=30__475_1920_-	480	WP_040875064.1	479	aromatic ring hydroxylase [delta proteobacterium NaphS2]	0.0	890	0	2	480	1	479	93.7%	86.4%
B1T2_contig-151_4844__cov=25__256_1647_-	462	WP_028321930.1	478	4-hydroxybutyryl-CoA dehydratase [Desulfatiglans anilini]	0.0	849	0	1	461	17	477	95.2%	84.8%
B1T2_contig-151_6036__cov=12__9310_10701_-	462	WP_036830090.1	485	4-hydroxybutyryl-CoA dehydratase [Porphyromonadaceae bacterium COT-184 OH4590]	0.0	648	0	2	462	22	481	80.3%	66.0%
B1T2_contig-151_6601__cov=36__8930_10387_-	484	WP_013257453.1	482	4-hydroxybutyryl-CoA dehydratase [Desulfarculus baarsii]	0.0	692	0	1	480	2	481	81.7%	68.5%
B1T2_contig-151_7516__cov=13__7036_8481_+	480	WP_020975229.1	483	4-hydroxybutyryl-CoA dehydratase/vinylacetyl-CoA-Delta-isomerase [Fusobacterium nucleatum]	0.0	664	0	1	480	2	482	80.0%	64.0%
B1T2_contig-151_23452__cov=6__2677_4221_+	513	WP_065748565.1	519	4-hydroxybutyryl-CoA dehydratase [Bradyrhizobium sp. LMTR 3]	0.0	794	0	6	502	15	513	85.8%	73.1%
B1T2_contig-151_33503__cov=14__1812_3311_+	498	WP_024287262.1	525	aromatic ring hydroxylase [Cellulomonas sp. KRMCY2]	0.0	680	0	2	496	18	511	78.4%	64.8%
B1T2_contig-151_74606__cov=6__1343_2672_+	442	WP_041281180.1	483	4-hydroxybutyryl-CoA dehydratase [Desulfococcus oleovorans]	0.0	728	0	2	442	3	443	87.8%	76.9%
B1T2_contig-151_106291__cov=5__1_543_-	180	WP_073477651.1	477	hypothetical protein [Desulfatibacillum alkenivorans]	5e-99	302	0	1	180	17	196	86.7%	75.0%
B1T2_contig-151_132063__cov=4__1_901_-	299	WP_026939490.1	484	4-hydroxyphenylacetate 3-hydroxylase [Hippea alviniae]	2e-129	385	0	2	298	1	293	76.8%	61.6%
B1T2_contig-151_207175__cov=12__1_494_-	163	WP_054029769.1	493	4-hydroxybutyryl-CoA dehydratase [Desulfatitalea tepidiphila]	7e-98	299	0	1	163	2	164	92.6%	83.4%
B1T2_contig-151_291360__cov=4__1_396_+	131	WP_072868999.1	487	4-hydroxyphenylacetate 3-hydroxylase [Desulfotomaculum thermosubterraneum]	4e-49	172	0	2	131	356	487	75.8%	62.9%
B1T2_contig-151_292837__cov=4__1_858_+	285	WP_073477651.1	477	hypothetical protein [Desulfatibacillum alkenivorans]	7e-157	454	0	1	283	194	476	85.9%	72.8%
B1T2_contig-151_363283__cov=2__1_867_+	288	WP_035317307.1	506	aromatic ring hydroxylase [Clostridium sp. MSTE9]	4e-133	395	0	1	288	80	363	78.1%	63.2%
B1T2_contig-151_399806__cov=2__1_810_+	269	WP_048064616.1	497	4-hydroxybutyryl-CoA dehydratase [Archaeoglobus fulgidus]	1e-144	423	0	1	269	41	309	84.8%	69.9%
B1T2_contig-151_511349__cov=6__1_439_+	145	WP_006963527.1	489	4-hydroxybutyryl-CoA dehydratase/vinylacetyl-CoA-delta-isomerase AbfD [Desulfotignum phosphitoxidans]	5e-77	244	0	1	145	346	489	89.0%	82.1%
B1T2_contig-151_647301__cov=1__1_580_+	192	WP_054033065.1	482	4-hydroxybutyryl-CoA dehydratase [Desulfatitalea tepidiphila]	9e-112	335	0	1	192	254	445	91.7%	80.2%
B1T2_contig-151_716490__cov=3__1_403_+	133	WP_029757809.1	483	4-hydroxybutyryl-CoA dehydratase [Fusobacterium nucleatum]	5e-58	195	0	1	131	351	481	84.0%	68.7%
B1T2_contig-151_720331__cov=2__1_539_+	179	WP_038325667.1	480	4-hydroxybutyryl-CoA dehydratase [bacterium MS4]	1e-71	232	0	1	179	43	221	76.0%	57.0%
B1T2_contig-151_742708__cov=4__1_431_-	142	WP_021676468.1	488	gamma-aminobutyrate metabolism dehydratase/isomerase [Peptostreptococcaceae bacterium oral taxon 113]	7e-63	208	0	2	141	3	143	82.3%	66.0%
B1T2_contig-151_813128__cov=3__1_496_+	165	WP_073477733.1	485	4-hydroxybutyryl-CoA dehydratase [Desulfatibacillum alkenivorans]	4e-93	287	0	1	165	155	319	87.9%	81.8%
B1T2_contig-151_823392__cov=1__1_492_-	163	WP_052220761.1	484	4-hydroxybutyryl-CoA dehydratase [Clostridium homopropionicum]	8e-72	232	0	1	159	64	222	79.9%	64.8%
B1T2_contig-151_884860__cov=2__122_468_+	114	WP_028052180.1	475	aromatic ring hydroxylase [Carboxydothermus ferrireducens]	1e-45	161	0	3	114	1	112	77.7%	65.2%
B1T2_contig-151_921862__cov=1__1_455_-	151	WP_021676468.1	488	gamma-aminobutyrate metabolism dehydratase/isomerase [Peptostreptococcaceae bacterium oral taxon 113]	3e-66	217	0	1	150	24	173	79.3%	65.3%
B1T2_contig-151_941244__cov=2__1_448_+	148	WP_028052180.1	475	aromatic ring hydroxylase [Carboxydothermus ferrireducens]	4e-63	209	0	2	148	11	157	78.2%	65.3%
B1T2_contig-151_981081__cov=2__1_435_-	144	WP_040813005.1	522	4-hydroxyphenylacetate 3-hydroxylase [marine gamma proteobacterium HTCC2080]	5e-80	253	0	3	144	215	356	91.5%	81.0%
B1T2_contig-151_995283__cov=2__1_430_-	142	WP_072384940.1	507	4-hydroxyphenylacetate 3-hydroxylase [Hyphomicrobium sp. CS1BSMeth3]	2e-70	228	0	1	142	191	332	85.9%	72.5%
B1T2_contig-151_1020008__cov=1__44_422_+	125	WP_024287262.1	525	aromatic ring hydroxylase [Cellulomonas sp. KRMCY2]	5e-54	185	0	2	123	5	126	84.4%	63.1%
B1T2_contig-151_1035280__cov=2__1_417_-	138	WP_006963527.1	489	4-hydroxybutyryl-CoA dehydratase/vinylacetyl-CoA-delta-isomerase AbfD [Desulfotignum phosphitoxidans]	9e-84	261	0	1	138	272	409	96.4%	89.1%
B1T2_contig-151_1059437__cov=2__189_410_+	72	WP_041281180.1	483	4-hydroxybutyryl-CoA dehydratase [Desulfococcus oleovorans]	4e-33	126	0	1	72	2	73	90.3%	80.6%
B1T2_contig-151_1110048__cov=3__1_394_+	130	WP_025374948.1	483	MULTISPECIES: 4-hydroxybutyryl-CoA dehydratase [Fusobacterium]	9e-53	181	0	3	130	139	266	78.1%	66.4%
B1T2_contig-151_1208655__cov=2__1_364_-	120	WP_073045538.1	493	4-hydroxybutyryl-CoA dehydratase [Dethiosulfatibacter aminovorans]	2e-46	164	0	1	120	111	230	78.3%	60.8%
B1T2_contig-151_1244388__cov=4__1_353_+	117	WP_008724082.1	539	MULTISPECIES: 4-hydroxyphenylacetate 3-hydroxylase [unclassified Clostridiales (miscellaneous)]	3e-24	105	0	1	115	412	528	60.7%	44.4%
