# Supplementary material for: Carbon fixation and rhodopsin systems in microbial mats from hypersaline lakes Brava and Tebenquiche, Salar de Atacama, Chile
Source: PLoS One. 2021 Feb 9;16(2):e0246656. doi: 10.1371/journal.pone.0246656 (PMC7872239; doi:10.1371/journal.pone.0246656)
Supplement: S4 Table — (XLSX) [file pone.0246656.s004.xlsx]

## Sheet: Hoja1
Run	Sample	Project	Biome
ERR164407	ERS478017	ERP001736	oceanic
ERR315863	ERS478017	ERP001736	oceanic
ERR318618	ERS478040	ERP001736	oceanic
ERR318619	ERS478040	ERP001736	oceanic
ERR318620	ERS478040	ERP001736	oceanic
ERR318621	ERS478040	ERP001736	oceanic
ERR598943	ERS491938	ERP001736	oceanic
ERR598945	ERS491001	ERP001736	oceanic
ERR598952	ERS492177	ERP001736	oceanic
ERR598953	ERS491913	ERP001736	oceanic
ERR598956	ERS492778	ERP001736	oceanic
ERR598959	ERS488649	ERP001736	oceanic
ERR598962	ERS492012	ERP001736	oceanic
ERR598969	ERS488545	ERP001736	oceanic
ERR598972	ERS490002	ERP001736	oceanic
ERR598973	ERS490124	ERP001736	oceanic
ERR598974	ERS488747	ERP001736	oceanic
ERR598975	ERS488685	ERP001736	oceanic
ERR598977	ERS489074	ERP001736	oceanic
ERR598981	ERS491913	ERP001736	oceanic
ERR598988	ERS492863	ERP001736	oceanic
ERR598991	ERS488649	ERP001736	oceanic
ERR598994	ERS490183	ERP001736	oceanic
ERR598997	ERS492145	ERP001736	oceanic
ERR598998	ERS492778	ERP001736	oceanic
ERR598999	ERS492680	ERP001736	oceanic
ERR599004	ERS493822	ERP001736	oceanic
ERR599005	ERS490507	ERP001736	oceanic
ERR599009	ERS490885	ERP001736	oceanic
ERR599010	ERS490542	ERP001736	oceanic
ERR599011	ERS489043	ERP001736	oceanic
ERR599013	ERS489134	ERP001736	oceanic
ERR599015	ERS493705	ERP001736	oceanic
ERR599016	ERS489585	ERP001736	oceanic
ERR599019	ERS489315	ERP001736	oceanic
ERR599022	ERS490659	ERP001736	oceanic
ERR599025	ERS490002	ERP001736	oceanic
ERR599027	ERS490928	ERP001736	oceanic
ERR599031	ERS488769	ERP001736	oceanic
ERR599033	ERS492680	ERP001736	oceanic
ERR599035	ERS490885	ERP001736	oceanic
ERR599036	ERS492814	ERP001736	oceanic
ERR599037	ERS488936	ERP001736	oceanic
ERR599040	ERS490597	ERP001736	oceanic
ERR599041	ERS488569	ERP001736	oceanic
ERR599042	ERS491740	ERP001736	oceanic
ERR599045	ERS489236	ERP001736	oceanic
ERR599046	ERS490691	ERP001736	oceanic
ERR599048	ERS490507	ERP001736	oceanic
ERR599049	ERS488621	ERP001736	oceanic
ERR599051	ERS493822	ERP001736	oceanic
ERR599055	ERS491980	ERP001736	oceanic
ERR599060	ERS493822	ERP001736	oceanic
ERR599061	ERS488599	ERP001736	oceanic
ERR599063	ERS491836	ERP001736	oceanic
ERR599066	ERS492888	ERP001736	oceanic
ERR599067	ERS492205	ERP001736	oceanic
ERR599068	ERS490124	ERP001736	oceanic
ERR599069	ERS492814	ERP001736	oceanic
ERR599076	ERS493705	ERP001736	oceanic
ERR599079	ERS491740	ERP001736	oceanic
ERR599080	ERS492814	ERP001736	oceanic
ERR599083	ERS492680	ERP001736	oceanic
ERR599084	ERS492863	ERP001736	oceanic
ERR599085	ERS491767	ERP001736	oceanic
ERR599089	ERS492863	ERP001736	oceanic
ERR599091	ERS492888	ERP001736	oceanic
ERR599093	ERS491699	ERP001736	oceanic
ERR599096	ERS492680	ERP001736	oceanic
ERR599102	ERS488799	ERP001736	oceanic
ERR599104	ERS491095	ERP001736	oceanic
ERR599105	ERS490433	ERP001736	oceanic
ERR599108	ERS492177	ERP001736	oceanic
ERR599109	ERS488849	ERP001736	oceanic
ERR599113	ERS491874	ERP001736	oceanic
ERR599114	ERS492888	ERP001736	oceanic
ERR599117	ERS492778	ERP001736	oceanic
ERR599119	ERS492888	ERP001736	oceanic
ERR599120	ERS491699	ERP001736	oceanic
ERR599124	ERS490714	ERP001736	oceanic
ERR599125	ERS491110	ERP001736	oceanic
ERR599127	ERS493705	ERP001736	oceanic
ERR599128	ERS491980	ERP001736	oceanic
ERR599131	ERS490230	ERP001736	oceanic
ERR599134	ERS488621	ERP001736	oceanic
ERR599135	ERS490327	ERP001736	oceanic
ERR599137	ERS490476	ERP001736	oceanic
ERR599141	ERS489087	ERP001736	oceanic
ERR599144	ERS490183	ERP001736	oceanic
ERR599149	ERS490373	ERP001736	oceanic
ERR599151	ERS492814	ERP001736	oceanic
ERR599152	ERS493705	ERP001736	oceanic
ERR599154	ERS490633	ERP001736	oceanic
ERR599155	ERS488569	ERP001736	oceanic
ERR599157	ERS492778	ERP001736	oceanic
ERR599158	ERS488799	ERP001736	oceanic
ERR599161	ERS492863	ERP001736	oceanic
ERR599165	ERS490327	ERP001736	oceanic
ERR599167	ERS488849	ERP001736	oceanic
ERR599168	ERS492012	ERP001736	oceanic
ERR599169	ERS491836	ERP001736	oceanic
ERR599172	ERS488936	ERP001736	oceanic
ERR599173	ERS490124	ERP001736	oceanic
ERR599175	ERS493822	ERP001736	oceanic
ERR599176	ERS491044	ERP001736	oceanic
ERR833272	ERS689130	ERP010013	oceanic
ERR833273	ERS689131	ERP010013	oceanic
ERR833274	ERS689132	ERP010013	oceanic
ERR833288	ERS689145	ERP010013	oceanic
ERR833289	ERS689146	ERP010013	oceanic
ERR833290	ERS689147	ERP010013	oceanic
ERR833291	ERS689148	ERP010013	oceanic
ERR833295	ERS689152	ERP010013	oceanic
ERR833296	ERS689153	ERP010013	oceanic
ERR833300	ERS689156	ERP010013	oceanic
ERR833304	ERS689160	ERP010013	oceanic
ERR833314	ERS689167	ERP010013	oceanic
ERR833315	ERS689168	ERP010013	oceanic
ERR833316	ERS689169	ERP010013	oceanic
ERR833317	ERS689170	ERP010013	oceanic
ERR833318	ERS689171	ERP010013	oceanic
ERR833319	ERS689172	ERP010013	oceanic
ERR833320	ERS689173	ERP010013	oceanic
ERR833321	ERS689174	ERP010013	oceanic
ERR833322	ERS689175	ERP010013	oceanic
ERR833323	ERS689176	ERP010013	oceanic
ERR833324	ERS689177	ERP010013	oceanic
ERR833325	ERS689178	ERP010013	oceanic
ERR833332	ERS689185	ERP010013	oceanic
ERR833335	ERS689188	ERP010013	oceanic
ERR833337	ERS689190	ERP010013	oceanic
ERR833338	ERS689190	ERP010013	oceanic
ERR833344	ERS689194	ERP010013	oceanic
ERR833346	ERS689196	ERP010013	oceanic
ERR833350	ERS689200	ERP010013	oceanic
ERR833354	ERS689201	ERP010013	oceanic
ERR833366	ERS689213	ERP010013	oceanic
ERR833368	ERS689214	ERP010013	oceanic
ERR833394	ERS689226	ERP010013	oceanic
ERR833395	ERS689227	ERP010013	oceanic
ERR833406	ERS689232	ERP010013	oceanic
ERR833407	ERS689233	ERP010013	oceanic
ERR833409	ERS689233	ERP010013	oceanic
ERR833410	ERS689234	ERP010013	oceanic
ERR833411	ERS689235	ERP010013	oceanic
ERR833412	ERS689235	ERP010013	oceanic
ERR833413	ERS689236	ERP010013	oceanic
ERR833414	ERS689236	ERP010013	oceanic
ERR833415	ERS689237	ERP010013	oceanic
ERR833416	ERS689238	ERP010013	oceanic
ERR833417	ERS689238	ERP010013	oceanic
ERR833419	ERS689238	ERP010013	oceanic
ERR833420	ERS689239	ERP010013	oceanic
ERR833421	ERS689240	ERP010013	oceanic
ERR833422	ERS689241	ERP010013	oceanic
ERR833423	ERS689241	ERP010013	oceanic
ERR833424	ERS689242	ERP010013	oceanic
ERR833431	ERS689243	ERP010013	oceanic
ERR833435	ERS689246	ERP010013	oceanic
ERR833437	ERS689247	ERP010013	oceanic
ERR833447	ERS689252	ERP010013	oceanic
ERR833448	ERS689253	ERP010013	oceanic
ERR833449	ERS689254	ERP010013	oceanic
ERR833451	ERS689255	ERP010013	oceanic
ERR833452	ERS689256	ERP010013	oceanic
ERR833453	ERS689257	ERP010013	oceanic
ERR833454	ERS689258	ERP010013	oceanic
ERR833455	ERS689258	ERP010013	oceanic
ERR833456	ERS689259	ERP010013	oceanic
ERR833458	ERS689260	ERP010013	oceanic
ERR833463	ERS689264	ERP010013	oceanic
ERR833464	ERS689265	ERP010013	oceanic
ERR833465	ERS689266	ERP010013	oceanic
ERR833466	ERS689267	ERP010013	oceanic
ERR833467	ERS689268	ERP010013	oceanic
ERR833468	ERS689269	ERP010013	oceanic
ERR833469	ERS689270	ERP010013	oceanic
ERR833470	ERS689271	ERP010013	oceanic
ERR833471	ERS689272	ERP010013	oceanic
ERR833472	ERS689273	ERP010013	oceanic
ERR833473	ERS689274	ERP010013	oceanic
ERR833475	ERS689276	ERP010013	oceanic
ERR833477	ERS689278	ERP010013	oceanic
ERR833478	ERS689279	ERP010013	oceanic
ERR833479	ERS689280	ERP010013	oceanic
ERR833481	ERS689281	ERP010013	oceanic
ERR833482	ERS689282	ERP010013	oceanic
ERR833484	ERS689284	ERP010013	oceanic
ERR833500	ERS689296	ERP010013	oceanic
ERR833503	ERS689297	ERP010013	oceanic
ERR833504	ERS689298	ERP010013	oceanic
ERR833505	ERS689299	ERP010013	oceanic
ERR833512	ERS689305	ERP010013	oceanic
ERR833514	ERS689307	ERP010013	oceanic
ERR833515	ERS689308	ERP010013	oceanic
ERR833516	ERS689309	ERP010013	oceanic
ERR833517	ERS689310	ERP010013	oceanic
ERR833529	ERS689322	ERP010013	oceanic
ERR833530	ERS689323	ERP010013	oceanic
ERR833531	ERS689324	ERP010013	oceanic
ERR833532	ERS689325	ERP010013	oceanic
ERR833533	ERS689326	ERP010013	oceanic
ERR833534	ERS689327	ERP010013	oceanic
ERR833535	ERS689328	ERP010013	oceanic
ERR833536	ERS689329	ERP010013	oceanic
ERR833537	ERS689329	ERP010013	oceanic
ERR833539	ERS689330	ERP010013	oceanic
ERR833553	ERS689343	ERP010013	oceanic
ERR833554	ERS689344	ERP010013	oceanic
ERR833604	ERS689394	ERP010013	oceanic
ERR833605	ERS689395	ERP010013	oceanic
ERR833606	ERS689396	ERP010013	oceanic
ERR833613	ERS689403	ERP010013	oceanic
ERR833614	ERS689404	ERP010013	oceanic
ERR833615	ERS689405	ERP010013	oceanic
ERR833616	ERS689406	ERP010013	oceanic
ERR986620	ERS819309	ERP011680	oceanic
ERR986621	ERS819310	ERP011680	oceanic
ERR986625	ERS819314	ERP011680	oceanic
ERR986631	ERS819320	ERP011680	oceanic
ERR986632	ERS819321	ERP011680	oceanic
ERR986633	ERS819322	ERP011680	oceanic
ERR986634	ERS819323	ERP011680	oceanic
ERR986635	ERS819324	ERP011680	oceanic
ERR986636	ERS819325	ERP011680	oceanic
ERR986637	ERS819326	ERP011680	oceanic
ERR986638	ERS819327	ERP011680	oceanic
ERR986650	ERS819339	ERP011680	oceanic
ERR986651	ERS819340	ERP011680	oceanic
ERR986652	ERS819341	ERP011680	oceanic
ERR986653	ERS819342	ERP011680	oceanic
ERR1358764	ERS1115620	ERP015054	oceanic
ERR1358765	ERS1115621	ERP015054	oceanic
ERR1358766	ERS1115622	ERP015054	oceanic
ERR268106	ERS240712	ERP002477	oceanic
ERR268107	ERS240713	ERP002477	oceanic
ERR268108	ERS240714	ERP002477	oceanic
ERR268109	ERS240715	ERP002477	oceanic
ERR268110	ERS242883	ERP002477	oceanic
ERR268111	ERS242884	ERP002477	oceanic
ERR537637	ERS481549	ERP006107	oceanic
SRR038651	SRS024763	SRP002070	oceanic
SRR038652	SRS024764	SRP002070	oceanic
SRR062129	SRS085660	SRP003024	coastal ocean
SRR062131	SRS085662	SRP003024	coastal ocean
SRR062132	SRS085663	SRP003024	coastal ocean
SRR062134	SRS085664	SRP003024	coastal ocean
SRR062135	SRS085665	SRP003024	coastal ocean
SRR062139	SRS085666	SRP003024	coastal ocean
SRR062140	SRS085667	SRP003024	coastal ocean
SRR062141	SRS085668	SRP003024	coastal ocean
SRR062142	SRS085669	SRP003024	coastal ocean
SRR062143	SRS085670	SRP003024	coastal ocean
SRR062144	SRS085671	SRP003024	coastal ocean
SRR062145	SRS085672	SRP003024	coastal ocean
SRR062146	SRS085673	SRP003024	coastal ocean
SRR062147	SRS085674	SRP003024	coastal ocean
SRR062148	SRS085675	SRP003024	coastal ocean
SRR062149	SRS085676	SRP003024	coastal ocean
SRR062150	SRS085677	SRP003024	coastal ocean
SRR062151	SRS085678	SRP003024	coastal ocean
SRR062152	SRS085679	SRP003024	coastal ocean
SRR062153	SRS085680	SRP003024	coastal ocean
SRR062154	SRS085681	SRP003024	coastal ocean
SRR062155	SRS085682	SRP003024	coastal ocean
SRR062156	SRS085683	SRP003024	coastal ocean
SRR062157	SRS085684	SRP003024	coastal ocean
SRR062158	SRS085685	SRP003024	coastal ocean
SRR062159	SRS085686	SRP003024	coastal ocean
SRR062160	SRS085687	SRP003024	coastal ocean
SRR062161	SRS085688	SRP003024	coastal ocean
SRR062162	SRS085689	SRP003024	coastal ocean
SRR062163	SRS085690	SRP003024	coastal ocean
SRR062164	SRS085691	SRP003024	coastal ocean
SRR062165	SRS085692	SRP003024	coastal ocean
SRR062166	SRS085693	SRP003024	coastal ocean
SRR062167	SRS085694	SRP003024	coastal ocean
SRR062168	SRS085695	SRP003024	coastal ocean
SRR062169	SRS085696	SRP003024	coastal ocean
SRR062170	SRS085697	SRP003024	coastal ocean
SRR062171	SRS085698	SRP003024	coastal ocean
SRR062172	SRS085699	SRP003024	coastal ocean
SRR062173	SRS085700	SRP003024	coastal ocean
SRR062174	SRS085701	SRP003024	coastal ocean
SRR062175	SRS085702	SRP003024	coastal ocean
SRR062176	SRS085703	SRP003024	coastal ocean
SRR062177	SRS085704	SRP003024	coastal ocean
SRR062178	SRS085705	SRP003024	coastal ocean
SRR062179	SRS085706	SRP003024	coastal ocean
SRR062180	SRS085707	SRP003024	coastal ocean
SRR062188	SRS085715	SRP003024	coastal ocean
SRR062189	SRS085716	SRP003024	coastal ocean
SRR062190	SRS085717	SRP003024	coastal ocean
SRR062191	SRS085718	SRP003024	coastal ocean
SRR062192	SRS085719	SRP003024	coastal ocean
SRR062193	SRS085720	SRP003024	coastal ocean
SRR062196	SRS085723	SRP003024	coastal ocean
SRR062197	SRS085724	SRP003024	coastal ocean
SRR062198	SRS085725	SRP003024	coastal ocean
SRR062201	SRS085728	SRP003024	coastal ocean
SRR062202	SRS085729	SRP003024	coastal ocean
SRR062203	SRS085730	SRP003024	coastal ocean
SRR062204	SRS085731	SRP003024	coastal ocean
SRR062205	SRS085732	SRP003024	coastal ocean
SRR062206	SRS085733	SRP003024	coastal ocean
SRR062207	SRS085734	SRP003024	coastal ocean
SRR062208	SRS085735	SRP003024	coastal ocean
SRR062209	SRS085736	SRP003024	coastal ocean
SRR062210	SRS085737	SRP003024	coastal ocean
SRR062212	SRS085738	SRP003024	coastal ocean
SRR062213	SRS085739	SRP003024	coastal ocean
SRR062214	SRS085740	SRP003024	coastal ocean
SRR062215	SRS085741	SRP003024	coastal ocean
SRR062216	SRS085742	SRP003024	coastal ocean
SRR062217	SRS085743	SRP003024	coastal ocean
SRR062218	SRS085744	SRP003024	coastal ocean
SRR062219	SRS085745	SRP003024	coastal ocean
SRR062220	SRS085746	SRP003024	coastal ocean
SRR062222	SRS085747	SRP003024	coastal ocean
SRR062223	SRS085748	SRP003024	coastal ocean
SRR062224	SRS085749	SRP003024	coastal ocean
SRR062225	SRS085750	SRP003024	coastal ocean
SRR062228	SRS085751	SRP003024	coastal ocean
SRR062229	SRS085752	SRP003024	coastal ocean
SRR062230	SRS085753	SRP003024	coastal ocean
SRR062231	SRS085754	SRP003024	coastal ocean
SRR062232	SRS085755	SRP003024	coastal ocean
SRR062233	SRS085756	SRP003024	coastal ocean
SRR062234	SRS085757	SRP003024	coastal ocean
SRR062235	SRS085758	SRP003024	coastal ocean
SRR062236	SRS085759	SRP003024	coastal ocean
SRR062237	SRS085760	SRP003024	coastal ocean
SRR062238	SRS085761	SRP003024	coastal ocean
SRR062239	SRS085762	SRP003024	coastal ocean
SRR062240	SRS085763	SRP003024	coastal ocean
SRR062241	SRS085764	SRP003024	coastal ocean
SRR062250	SRS085773	SRP003024	coastal ocean
SRR062251	SRS085774	SRP003024	coastal ocean
SRR062252	SRS085775	SRP003024	coastal ocean
SRR062253	SRS085776	SRP003024	coastal ocean
SRR062254	SRS085777	SRP003024	coastal ocean
SRR062255	SRS085778	SRP003024	coastal ocean
SRR062256	SRS085779	SRP003024	coastal ocean
SRR062257	SRS085780	SRP003024	coastal ocean
SRR062260	SRS085782	SRP003024	coastal ocean
SRR062262	SRS085783	SRP003024	coastal ocean
SRR062264	SRS085784	SRP003024	coastal ocean
SRR062268	SRS085788	SRP003024	coastal ocean
SRR062275	SRS085790	SRP003024	coastal ocean
SRR062625	SRS085799	SRP003024	coastal ocean
SRR063385	SRS086232	SRP003024	coastal ocean
SRR063388	SRS086235	SRP003024	coastal ocean
ERR833275	ERS689133	ERP010013	coastal ocean
ERR833277	ERS689135	ERP010013	coastal ocean
ERR833278	ERS689136	ERP010013	coastal ocean
ERR833279	ERS689137	ERP010013	coastal ocean
ERR833280	ERS689138	ERP010013	coastal ocean
ERR833281	ERS689139	ERP010013	coastal ocean
ERR833285	ERS689142	ERP010013	coastal ocean
ERR833286	ERS689143	ERP010013	coastal ocean
ERR833287	ERS689144	ERP010013	coastal ocean
ERR833292	ERS689149	ERP010013	coastal ocean
ERR833294	ERS689151	ERP010013	coastal ocean
ERR833297	ERS689154	ERP010013	coastal ocean
ERR833298	ERS689155	ERP010013	coastal ocean
ERR833301	ERS689157	ERP010013	coastal ocean
ERR833302	ERS689158	ERP010013	coastal ocean
ERR833303	ERS689159	ERP010013	coastal ocean
ERR833306	ERS689161	ERP010013	coastal ocean
ERR833308	ERS689162	ERP010013	coastal ocean
ERR833311	ERS689164	ERP010013	coastal ocean
ERR833312	ERS689165	ERP010013	coastal ocean
ERR833313	ERS689166	ERP010013	coastal ocean
ERR833326	ERS689179	ERP010013	coastal ocean
ERR833327	ERS689180	ERP010013	coastal ocean
ERR833329	ERS689182	ERP010013	coastal ocean
ERR833330	ERS689183	ERP010013	coastal ocean
ERR833331	ERS689184	ERP010013	coastal ocean
ERR833341	ERS689191	ERP010013	coastal ocean
ERR833347	ERS689197	ERP010013	coastal ocean
ERR833348	ERS689198	ERP010013	coastal ocean
ERR833355	ERS689202	ERP010013	coastal ocean
ERR833357	ERS689204	ERP010013	coastal ocean
ERR833361	ERS689208	ERP010013	coastal ocean
ERR833363	ERS689210	ERP010013	coastal ocean
ERR833365	ERS689212	ERP010013	coastal ocean
ERR833375	ERS689216	ERP010013	coastal ocean
ERR833384	ERS689219	ERP010013	coastal ocean
ERR833386	ERS689221	ERP010013	coastal ocean
ERR833387	ERS689222	ERP010013	coastal ocean
ERR833388	ERS689223	ERP010013	coastal ocean
ERR833391	ERS689224	ERP010013	coastal ocean
ERR833393	ERS689225	ERP010013	coastal ocean
ERR833396	ERS689228	ERP010013	coastal ocean
ERR833397	ERS689228	ERP010013	coastal ocean
ERR833398	ERS689228	ERP010013	coastal ocean
ERR833399	ERS689228	ERP010013	coastal ocean
ERR833401	ERS689228	ERP010013	coastal ocean
ERR833402	ERS689229	ERP010013	coastal ocean
ERR833403	ERS689230	ERP010013	coastal ocean
ERR833404	ERS689231	ERP010013	coastal ocean
ERR833405	ERS689231	ERP010013	coastal ocean
ERR833438	ERS689248	ERP010013	coastal ocean
ERR833440	ERS689248	ERP010013	coastal ocean
ERR833441	ERS689249	ERP010013	coastal ocean
ERR833442	ERS689250	ERP010013	coastal ocean
ERR833443	ERS689250	ERP010013	coastal ocean
ERR833444	ERS689251	ERP010013	coastal ocean
ERR833445	ERS689251	ERP010013	coastal ocean
ERR833446	ERS689251	ERP010013	coastal ocean
ERR833459	ERS689261	ERP010013	coastal ocean
ERR833461	ERS689262	ERP010013	coastal ocean
ERR833462	ERS689263	ERP010013	coastal ocean
ERR833485	ERS689285	ERP010013	coastal ocean
ERR833486	ERS689286	ERP010013	coastal ocean
ERR833488	ERS689286	ERP010013	coastal ocean
ERR833489	ERS689287	ERP010013	coastal ocean
ERR833491	ERS689287	ERP010013	coastal ocean
ERR833492	ERS689288	ERP010013	coastal ocean
ERR833493	ERS689289	ERP010013	coastal ocean
ERR833495	ERS689291	ERP010013	coastal ocean
ERR833496	ERS689292	ERP010013	coastal ocean
ERR833497	ERS689293	ERP010013	coastal ocean
ERR833498	ERS689294	ERP010013	coastal ocean
ERR833499	ERS689295	ERP010013	coastal ocean
ERR833506	ERS689300	ERP010013	coastal ocean
ERR833507	ERS689301	ERP010013	coastal ocean
ERR833508	ERS689302	ERP010013	coastal ocean
ERR833510	ERS689303	ERP010013	coastal ocean
ERR833511	ERS689304	ERP010013	coastal ocean
ERR833518	ERS689311	ERP010013	coastal ocean
ERR833519	ERS689312	ERP010013	coastal ocean
ERR833520	ERS689313	ERP010013	coastal ocean
ERR833521	ERS689314	ERP010013	coastal ocean
ERR833523	ERS689316	ERP010013	coastal ocean
ERR833524	ERS689317	ERP010013	coastal ocean
ERR833526	ERS689319	ERP010013	coastal ocean
ERR833527	ERS689320	ERP010013	coastal ocean
ERR833528	ERS689321	ERP010013	coastal ocean
ERR833540	ERS689331	ERP010013	coastal ocean
ERR833541	ERS689332	ERP010013	coastal ocean
ERR833543	ERS689333	ERP010013	coastal ocean
ERR833544	ERS689334	ERP010013	coastal ocean
ERR833545	ERS689335	ERP010013	coastal ocean
ERR833546	ERS689336	ERP010013	coastal ocean
ERR833547	ERS689337	ERP010013	coastal ocean
ERR833548	ERS689338	ERP010013	coastal ocean
ERR833549	ERS689339	ERP010013	coastal ocean
ERR833550	ERS689340	ERP010013	coastal ocean
ERR833551	ERS689341	ERP010013	coastal ocean
ERR833552	ERS689342	ERP010013	coastal ocean
ERR833563	ERS689353	ERP010013	coastal ocean
ERR833564	ERS689354	ERP010013	coastal ocean
ERR833565	ERS689355	ERP010013	coastal ocean
ERR833566	ERS689356	ERP010013	coastal ocean
ERR833567	ERS689357	ERP010013	coastal ocean
ERR833568	ERS689358	ERP010013	coastal ocean
ERR833569	ERS689359	ERP010013	coastal ocean
ERR833570	ERS689360	ERP010013	coastal ocean
ERR833571	ERS689361	ERP010013	coastal ocean
ERR833572	ERS689362	ERP010013	coastal ocean
ERR833573	ERS689363	ERP010013	coastal ocean
ERR833574	ERS689364	ERP010013	coastal ocean
ERR833575	ERS689365	ERP010013	coastal ocean
ERR833576	ERS689366	ERP010013	coastal ocean
ERR833577	ERS689367	ERP010013	coastal ocean
ERR833578	ERS689368	ERP010013	coastal ocean
ERR833579	ERS689369	ERP010013	coastal ocean
ERR833580	ERS689370	ERP010013	coastal ocean
ERR833581	ERS689371	ERP010013	coastal ocean
ERR833582	ERS689372	ERP010013	coastal ocean
ERR833583	ERS689373	ERP010013	coastal ocean
ERR833584	ERS689374	ERP010013	coastal ocean
ERR833585	ERS689375	ERP010013	coastal ocean
ERR833586	ERS689376	ERP010013	coastal ocean
ERR833587	ERS689377	ERP010013	coastal ocean
ERR833588	ERS689378	ERP010013	coastal ocean
ERR833589	ERS689379	ERP010013	coastal ocean
ERR833590	ERS689380	ERP010013	coastal ocean
ERR833592	ERS689382	ERP010013	coastal ocean
ERR833593	ERS689383	ERP010013	coastal ocean
ERR833594	ERS689384	ERP010013	coastal ocean
ERR833595	ERS689385	ERP010013	coastal ocean
ERR833596	ERS689386	ERP010013	coastal ocean
ERR833597	ERS689387	ERP010013	coastal ocean
ERR833598	ERS689388	ERP010013	coastal ocean
ERR833599	ERS689389	ERP010013	coastal ocean
ERR833600	ERS689390	ERP010013	coastal ocean
ERR833601	ERS689391	ERP010013	coastal ocean
ERR833602	ERS689392	ERP010013	coastal ocean
ERR833603	ERS689393	ERP010013	coastal ocean
ERR833607	ERS689397	ERP010013	coastal ocean
ERR833608	ERS689398	ERP010013	coastal ocean
ERR833609	ERS689399	ERP010013	coastal ocean
ERR833610	ERS689400	ERP010013	coastal ocean
ERR833611	ERS689401	ERP010013	coastal ocean
ERR833612	ERS689402	ERP010013	coastal ocean
ERR986589	ERS819279	ERP011680	coastal ocean
ERR986590	ERS819280	ERP011680	coastal ocean
ERR986593	ERS819282	ERP011680	coastal ocean
ERR986594	ERS819283	ERP011680	coastal ocean
ERR986595	ERS819284	ERP011680	coastal ocean
ERR986596	ERS819285	ERP011680	coastal ocean
ERR986597	ERS819286	ERP011680	coastal ocean
ERR986598	ERS819287	ERP011680	coastal ocean
ERR986599	ERS819288	ERP011680	coastal ocean
ERR986600	ERS819289	ERP011680	coastal ocean
ERR986601	ERS819290	ERP011680	coastal ocean
ERR986602	ERS819291	ERP011680	coastal ocean
ERR986603	ERS819292	ERP011680	coastal ocean
ERR986604	ERS819293	ERP011680	coastal ocean
ERR986605	ERS819294	ERP011680	coastal ocean
ERR986606	ERS819295	ERP011680	coastal ocean
ERR986607	ERS819296	ERP011680	coastal ocean
ERR986608	ERS819297	ERP011680	coastal ocean
ERR986609	ERS819298	ERP011680	coastal ocean
ERR986610	ERS819299	ERP011680	coastal ocean
ERR986617	ERS819306	ERP011680	coastal ocean
ERR986618	ERS819307	ERP011680	coastal ocean
ERR986619	ERS819308	ERP011680	coastal ocean
ERR986626	ERS819315	ERP011680	coastal ocean
ERR986627	ERS819316	ERP011680	coastal ocean
ERR986628	ERS819317	ERP011680	coastal ocean
ERR986629	ERS819318	ERP011680	coastal ocean
ERR986630	ERS819319	ERP011680	coastal ocean
ERR986639	ERS819328	ERP011680	coastal ocean
ERR986640	ERS819329	ERP011680	coastal ocean
ERR986641	ERS819330	ERP011680	coastal ocean
ERR986642	ERS819331	ERP011680	coastal ocean
ERR986643	ERS819332	ERP011680	coastal ocean
ERR986644	ERS819333	ERP011680	coastal ocean
ERR986645	ERS819334	ERP011680	coastal ocean
ERR986646	ERS819335	ERP011680	coastal ocean
ERR1163068	ERS1003593	ERP013434	hydrothermal_vents
ERR1163069	ERS1003593	ERP013434	hydrothermal_vents
ERR1163070	ERS1003593	ERP013434	hydrothermal_vents
ERR1163071	ERS1003593	ERP013434	hydrothermal_vents
ERR1163072	ERS1003593	ERP013434	hydrothermal_vents
ERR1163073	ERS1003593	ERP013434	hydrothermal_vents
ERR1163074	ERS1003593	ERP013434	hydrothermal_vents
ERR1163075	ERS1003593	ERP013434	hydrothermal_vents
ERR1163076	ERS1003593	ERP013434	hydrothermal_vents
ERR1163082	ERS1003595	ERP013434	hydrothermal_vents
ERR1163083	ERS1003595	ERP013434	hydrothermal_vents
ERR1163084	ERS1003595	ERP013434	hydrothermal_vents
ERR1163085	ERS1003595	ERP013434	hydrothermal_vents
ERR1163086	ERS1003595	ERP013434	hydrothermal_vents
ERR1163087	ERS1003595	ERP013434	hydrothermal_vents
ERR1163088	ERS1003595	ERP013434	hydrothermal_vents
ERR1163089	ERS1003595	ERP013434	hydrothermal_vents
ERR1163090	ERS1003595	ERP013434	hydrothermal_vents
ERR1163091	ERS1003595	ERP013434	hydrothermal_vents
ERR1163092	ERS1003595	ERP013434	hydrothermal_vents
ERR1163093	ERS1003595	ERP013434	hydrothermal_vents
ERR1163094	ERS1003595	ERP013434	hydrothermal_vents
ERR1163105	ERS1003597	ERP013434	hydrothermal_vents
ERR1163106	ERS1003597	ERP013434	hydrothermal_vents
ERR1163107	ERS1003597	ERP013434	hydrothermal_vents
ERR1163108	ERS1003597	ERP013434	hydrothermal_vents
ERR1163109	ERS1003597	ERP013434	hydrothermal_vents
ERR1163110	ERS1003597	ERP013434	hydrothermal_vents
ERR1163111	ERS1003597	ERP013434	hydrothermal_vents
ERR1163112	ERS1003597	ERP013434	hydrothermal_vents
ERR1163113	ERS1003597	ERP013434	hydrothermal_vents
ERR1163114	ERS1003597	ERP013434	hydrothermal_vents
ERR1163115	ERS1003597	ERP013434	hydrothermal_vents
ERR1163116	ERS1003597	ERP013434	hydrothermal_vents
ERR1163117	ERS1003597	ERP013434	hydrothermal_vents
ERR1163125	ERS1003599	ERP013434	hydrothermal_vents
ERR1163126	ERS1003599	ERP013434	hydrothermal_vents
ERR1163127	ERS1003599	ERP013434	hydrothermal_vents
ERR1163128	ERS1003599	ERP013434	hydrothermal_vents
ERR1163129	ERS1003599	ERP013434	hydrothermal_vents
ERR1163130	ERS1003599	ERP013434	hydrothermal_vents
ERR1163131	ERS1003599	ERP013434	hydrothermal_vents
ERR1163132	ERS1003599	ERP013434	hydrothermal_vents
ERR1163133	ERS1003599	ERP013434	hydrothermal_vents
ERR1163134	ERS1003599	ERP013434	hydrothermal_vents
ERR1163135	ERS1003599	ERP013434	hydrothermal_vents
ERR833276	ERS689134	ERP010013	estuary
ERR833282	ERS689140	ERP010013	estuary
ERR833283	ERS689141	ERP010013	estuary
ERR833385	ERS689220	ERP010013	estuary
ERR833591	ERS689381	ERP010013	estuary
ERR514703	ERS462871	ERP005896	estuary
ERR514704	ERS462872	ERP005896	estuary
ERR514705	ERS462873	ERP005896	estuary
ERR514706	ERS462874	ERP005896	estuary
ERR514707	ERS462875	ERP005896	estuary
ERR688341	ERS612900	ERP008814	estuary
ERR688345	ERS612893	ERP008814	estuary
ERR833513	ERS689306	ERP010013	lake
ERR019477	ERS015567	ERP000339	lake
ERR019478	ERS015568	ERP000339	lake
ERR1294727	ERS1068372	ERP014389	lake
ERR1457091	ERS1205946	ERP016063	lake
ERR1474613	ERS1222683	ERP016191	lake
ERR1475152	ERS1222715	ERP016191	lake
ERR1475153	ERS1222716	ERP016191	lake
ERR1475154	ERS1222717	ERP016191	lake
ERR1544006	ERS1261395	ERP016482	lake
ERR1544007	ERS1261396	ERP016482	lake
ERR1544008	ERS1261397	ERP016482	lake
ERR1544010	ERS1261399	ERP016482	lake
ERR1544442	ERS1261401	ERP016482	lake
ERR1544443	ERS1261402	ERP016482	lake
ERR1544444	ERS1261403	ERP016482	lake
ERR1544445	ERS1261404	ERP016482	lake
ERR1544447	ERS1261406	ERP016482	lake
ERR1544587	ERS1261407	ERP016482	lake
ERR1544588	ERS1261408	ERP016482	lake
ERR1544589	ERS1261409	ERP016482	lake
ERR1554592	ERS1276019	ERP016191	lake
ERR1554593	ERS1276020	ERP016191	lake
ERR1554594	ERS1276021	ERP016191	lake
ERR1554596	ERS1276023	ERP016191	lake
ERR1560012	ERS1286097	ERP016137	lake
ERR1560013	ERS1286098	ERP016137	lake
ERR1560014	ERS1286099	ERP016137	lake
ERR1560015	ERS1286100	ERP016137	lake
ERR1560016	ERS1286101	ERP016137	lake
ERR1560017	ERS1286102	ERP016137	lake
ERR1560018	ERS1286103	ERP016137	lake
ERR1560019	ERS1286104	ERP016137	lake
ERR1560020	ERS1286105	ERP016137	lake
ERR1560021	ERS1286106	ERP016137	lake
ERR1560022	ERS1286107	ERP016137	lake
ERR1560023	ERS1286108	ERP016137	lake
ERR1560024	ERS1286109	ERP016137	lake
ERR1560025	ERS1286110	ERP016137	lake
ERR1560093	ERS1286194	ERP016137	lake
ERR1560094	ERS1286195	ERP016137	lake
ERR1560095	ERS1286196	ERP016137	lake
ERR1560096	ERS1286197	ERP016137	lake
ERR1560097	ERS1286198	ERP016137	lake
ERR1560098	ERS1286199	ERP016137	lake
ERR1560099	ERS1286200	ERP016137	lake
ERR1560100	ERS1286201	ERP016137	lake
ERR1560101	ERS1286202	ERP016137	lake
ERR1560102	ERS1286203	ERP016137	lake
ERR1560103	ERS1286204	ERP016137	lake
ERR1560104	ERS1286205	ERP016137	lake
ERR1560105	ERS1286206	ERP016137	lake
ERR1560106	ERS1286207	ERP016137	lake
ERR1560107	ERS1286208	ERP016137	lake
ERR1560108	ERS1286209	ERP016137	lake
ERR1560109	ERS1286210	ERP016137	lake
ERR1560110	ERS1286211	ERP016137	lake
ERR1725642	ERS1436509	ERP016063	lake
ERR1725798	ERS1441670	ERP016063	lake
ERR1725848	ERS1443742	ERP016063	lake
ERR1725849	ERS1443743	ERP016063	lake
ERR1725854	ERS1443826	ERP016063	lake
ERR1726434	ERS1443827	ERP016063	lake
ERR1726435	ERS1443828	ERP016063	lake
ERR1726436	ERS1443829	ERP016063	lake
ERR1726461	ERS1443830	ERP016063	lake
ERR1726462	ERS1443831	ERP016063	lake
ERR1726463	ERS1443832	ERP016063	lake
ERR1726983	ERS1443833	ERP016063	lake
ERR1726984	ERS1443834	ERP016063	lake
ERR1726985	ERS1443835	ERP016063	lake
ERR1726986	ERS1443837	ERP016063	lake
ERR1726987	ERS1443838	ERP016063	lake
ERR1726988	ERS1443839	ERP016063	lake
ERR1726989	ERS1443840	ERP016063	lake
ERR1726990	ERS1443841	ERP016063	lake
ERR1726991	ERS1443842	ERP016063	lake
ERR1726992	ERS1443843	ERP016063	lake
ERR1726993	ERS1443844	ERP016063	lake
ERR1750013	ERS1467323	ERP020465	lake
ERR358542	ERS362637	ERP004168	lake
ERR358543	ERS362638	ERP004168	lake
ERR358544	ERS362639	ERP004168	lake
ERR358545	ERS362640	ERP004168	lake
ERR358546	ERS362641	ERP004168	lake
ERR358547	ERS362642	ERP004168	lake
ERR358548	ERS362643	ERP004168	lake
ERR358549	ERS362645	ERP004168	lake
ERR358550	ERS362646	ERP004168	lake
ERR414818	ERS396648	ERP004659	lake
ERR414820	ERS396648	ERP004659	lake
ERR414821	ERS396648	ERP004659	lake
ERR414822	ERS396648	ERP004659	lake
ERR414823	ERS396648	ERP004659	lake
ERR472738	ERS430068	ERP005489	lake
ERR472739	ERS430069	ERP005489	lake
ERR476713	ERS433966	ERP005569	lake
ERR476714	ERS433967	ERP005569	lake
ERR647655	ERS557944	ERP007151	lake
ERR711863	ERS632771	ERP009117	lake
ERR732063	ERS639624	ERP009277	lake
ERR732064	ERS639625	ERP009277	lake
ERR970587	ERS799744	ERP010513	lake
ERR970588	ERS799745	ERP010513	lake
ERR970589	ERS799746	ERP010513	lake
ERR970590	ERS799747	ERP010513	lake
ERR970591	ERS799748	ERP010513	lake
ERR970592	ERS799749	ERP010513	lake
ERR970593	ERS799750	ERP010513	lake
ERR970594	ERS799751	ERP010513	lake
ERR970595	ERS799752	ERP010513	lake
ERR970596	ERS799753	ERP010513	lake
ERR970597	ERS799754	ERP010513	lake
ERR970598	ERS799755	ERP010513	lake
ERR970599	ERS799756	ERP010513	lake
ERR970600	ERS799757	ERP010513	lake
ERR970601	ERS799758	ERP010513	lake
ERR970602	ERS799759	ERP010513	lake
ERR970603	ERS799760	ERP010513	lake
ERR970604	ERS799761	ERP010513	lake
ERR970605	ERS799762	ERP010513	lake
ERR970606	ERS799763	ERP010513	lake
ERR970607	ERS799764	ERP010513	lake
ERR970608	ERS799765	ERP010513	lake
ERR970609	ERS799766	ERP010513	lake
ERR970610	ERS799767	ERP010513	lake
ERR970611	ERS799768	ERP010513	lake
ERR970612	ERS799769	ERP010513	lake
ERR970613	ERS799770	ERP010513	lake
ERR970614	ERS799771	ERP010513	lake
ERR970615	ERS799772	ERP010513	lake
ERR970616	ERS799773	ERP010513	lake
SRR3960573	SRS1589004	SRP080009	lake
SRR3986665	SRS1592459	SRP080304	lake
SRR3987089	SRS1593036	SRP080331	lake
SRR3987091	SRS1593038	SRP080332	lake
SRR3987482	SRS1593575	SRP080355	lake
SRR3987489	SRS1593576	SRP080356	lake
SRR4029112	SRS1615503	SRP081904	lake
SRR4029120	SRS1615511	SRP081912	lake
SRR4029366	SRS1615679	SRP081927	lake
ERR833372	ERS689215	ERP010013	lake
ERR833309	ERS689163	ERP010013	soil
ERR833310	ERS689163	ERP010013	soil
ERR833381	ERS689218	ERP010013	soil
DRR027654	DRS020511	DRP002711	soil
DRR027655	DRS020511	DRP002711	soil
DRR027656	DRS020512	DRP002711	soil
DRR027657	DRS020512	DRP002711	soil
ERR575693	ERS524232	ERP006615	soil
ERR575694	ERS524233	ERP006615	soil
ERR575695	ERS524234	ERP006615	soil
ERR575696	ERS524235	ERP006615	soil
ERR575697	ERS524236	ERP006615	soil
ERR575698	ERS524237	ERP006615	soil
ERR575699	ERS524238	ERP006615	soil
ERR575700	ERS524239	ERP006615	soil
ERR575701	ERS524240	ERP006615	soil
ERR575702	ERS524241	ERP006615	soil
ERR575703	ERS524242	ERP006615	soil
ERR575704	ERS524243	ERP006615	soil
ERR575705	ERS524244	ERP006615	soil
ERR575706	ERS524245	ERP006615	soil
ERR575707	ERS524246	ERP006615	soil
ERR575708	ERS524247	ERP006615	soil
ERR575709	ERS524248	ERP006615	soil
ERR575710	ERS524249	ERP006615	soil
ERR1104480	ERS950673	ERP013031	soil
ERR1104481	ERS950674	ERP013031	soil
ERR1742643	ERS1459615	ERP020032	soil
ERR1742644	ERS1459616	ERP020032	soil
ERR1742646	ERS1459618	ERP020032	soil
ERR1742648	ERS1459620	ERP020032	soil
ERR1742649	ERS1459621	ERP020032	soil
ERR1742652	ERS1459624	ERP020032	soil
ERR1742653	ERS1459625	ERP020032	soil
ERR1742654	ERS1459626	ERP020032	soil
ERR1742655	ERS1459627	ERP020032	soil
ERR1742659	ERS1459631	ERP020032	soil
ERR249374	ERS226996	ERP002426	soil
ERR249378	ERS227000	ERP002426	soil
ERR249387	ERS227009	ERP002426	soil
ERR249389	ERS227011	ERP002426	soil
ERR249390	ERS227012	ERP002426	soil
ERR257713	ERS233524	ERP002450	soil
ERR257714	ERS233525	ERP002450	soil
ERR257715	ERS233527	ERP002450	soil
ERR257716	ERS233526	ERP002450	soil
ERR272375	ERS244588	ERP002607	soil
ERR272376	ERS244589	ERP002607	soil
ERR272377	ERS244590	ERP002607	soil
ERR272378	ERS244591	ERP002607	soil
ERR346660	ERS351495	ERP003954	soil
ERR346661	ERS351496	ERP003954	soil
ERR346662	ERS351497	ERP003954	soil
ERR346663	ERS351498	ERP003954	soil
ERR346664	ERS351499	ERP003954	soil
ERR346665	ERS351500	ERP003954	soil
ERR346666	ERS351501	ERP003954	soil
ERR346667	ERS351502	ERP003954	soil
ERR346668	ERS351503	ERP003954	soil
ERR346669	ERS351504	ERP003954	soil
ERR346670	ERS351505	ERP003954	soil
ERR346671	ERS351506	ERP003954	soil
ERR346672	ERS351507	ERP003954	soil
ERR346673	ERS351508	ERP003954	soil
ERR346674	ERS351509	ERP003954	soil
ERR346675	ERS351510	ERP003954	soil
ERR346676	ERS351511	ERP003954	soil
ERR346677	ERS351512	ERP003954	soil
ERR346678	ERS351513	ERP003954	soil
ERR346679	ERS351514	ERP003954	soil
ERR346680	ERS351515	ERP003954	soil
ERR346681	ERS351516	ERP003954	soil
ERR346682	ERS351517	ERP003954	soil
ERR346683	ERS351518	ERP003954	soil
ERR346684	ERS351519	ERP003954	soil
ERR346685	ERS351520	ERP003954	soil
ERR346686	ERS351521	ERP003954	soil
ERR346687	ERS351522	ERP003954	soil
ERR346688	ERS351523	ERP003954	soil
ERR346689	ERS351524	ERP003954	soil
ERR346690	ERS351525	ERP003954	soil
ERR351520	ERS358601	ERP004041	soil
ERR351521	ERS358602	ERP004041	soil
ERR430969	ERS402373	ERP004852	soil
ERR430970	ERS402374	ERP004852	soil
ERR430971	ERS402375	ERP004852	soil
ERR430972	ERS402376	ERP004852	soil
ERR430975	ERS402379	ERP004852	soil
ERR430978	ERS402382	ERP004852	soil
ERR430980	ERS402384	ERP004852	soil
ERR476938	ERS434640	ERP005307	soil
ERR476939	ERS434641	ERP005307	soil
ERR476941	ERS434642	ERP005307	soil
ERR476942	ERS434643	ERP005307	soil
ERR476943	ERS434644	ERP005307	soil
ERR476944	ERS434645	ERP005307	soil
ERR481103	ERS437998	ERP005594	soil
ERR481108	ERS438001	ERP005607	soil
ERR481109	ERS438002	ERP005607	soil
ERR481110	ERS438003	ERP005607	soil
ERR481111	ERS438004	ERP005607	soil
ERR481112	ERS438005	ERP005607	soil
ERR505056	ERS456669	ERP005831	soil
ERR505057	ERS456669	ERP005831	soil
ERR668969	ERS579310	ERP008629	soil
ERR668970	ERS579303	ERP008629	soil
ERR668971	ERS579311	ERP008629	soil
ERR668972	ERS579312	ERP008629	soil
ERR668973	ERS579313	ERP008629	soil
ERR668974	ERS579314	ERP008629	soil
ERR668975	ERS579315	ERP008629	soil
ERR668976	ERS579316	ERP008629	soil
ERR668977	ERS579304	ERP008629	soil
ERR668978	ERS579305	ERP008629	soil
ERR668979	ERS579306	ERP008629	soil
ERR668980	ERS579307	ERP008629	soil
ERR668981	ERS579308	ERP008629	soil
ERR668982	ERS579309	ERP008629	soil
ERR753910	ERS656878	ERP009498	soil
ERR753911	ERS656879	ERP009498	soil
ERR753912	ERS656880	ERP009498	soil
ERR753913	ERS656881	ERP009498	soil
ERR753914	ERS656882	ERP009498	soil
ERR753915	ERS656883	ERP009498	soil
ERR753916	ERS656884	ERP009498	soil
ERR753917	ERS656885	ERP009498	soil
ERR753918	ERS656886	ERP009498	soil
ERR753919	ERS656887	ERP009498	soil
ERR753920	ERS656888	ERP009498	soil
ERR753921	ERS656889	ERP009498	soil
ERR753922	ERS656890	ERP009498	soil
ERR753923	ERS656891	ERP009498	soil
ERR753924	ERS656892	ERP009498	soil
ERR753925	ERS656893	ERP009498	soil
ERR753926	ERS656894	ERP009498	soil
ERR753927	ERS656895	ERP009498	soil
ERR753928	ERS656896	ERP009498	soil
ERR753929	ERS656897	ERP009498	soil
ERR753930	ERS656898	ERP009498	soil
SRR1222987	SRS598954	SRP041134	soil
SRR1238172	SRS591962	SRP041174	soil
SRR1238173	SRS591962	SRP041174	soil
SRR1238205	SRS591964	SRP041174	soil
SRR1238214	SRS591965	SRP041174	soil
SRR1238244	SRS591967	SRP041174	soil
SRR1238261	SRS591968	SRP041174	soil
SRR1238269	SRS591969	SRP041174	soil
SRR1238273	SRS591969	SRP041174	soil
SRR1238292	SRS591971	SRP041174	soil
SRR1238300	SRS591971	SRP041174	soil
SRR1238302	SRS591971	SRP041174	soil
SRR1460491	SRS646104	SRP043545	soil
SRR1566021	SRS694637	SRP046227	soil
SRR1569462	SRS697013	SRP046227	soil
SRR1569466	SRS697016	SRP046227	soil
SRR1569470	SRS697019	SRP046227	soil
SRR1569742	SRS697243	SRP046227	soil
SRR1569812	SRS697332	SRP046227	soil
SRR1569871	SRS697336	SRP046227	soil
SRR1569894	SRS697337	SRP046227	soil
SRR1569898	SRS697338	SRP046227	soil
SRR1570765	SRS697339	SRP046227	soil
SRR1570772	SRS697341	SRP046227	soil
SRR1570801	SRS697342	SRP046227	soil
SRR1570806	SRS697348	SRP046227	soil
SRR1660463	SRS598954	SRP041134	soil
SRR1745835	SRS811899	SRP051799	soil
SRR1745856	SRS811900	SRP051799	soil
SRR1745861	SRS811901	SRP051799	soil
SRR1747108	SRS811902	SRP051799	soil
SRR1747129	SRS811903	SRP051799	soil
SRR2104400	SRS598954	SRP041134	soil
SRR2559534	SRS1099958	SRP064495	soil
SRR2559610	SRS1099973	SRP064495	soil
SRR2559611	SRS1099973	SRP064495	soil
SRR350864	SRS345600	SRP008722	soil
SRR350867	SRS345606	SRP008722	soil
SRR350868	SRS345522	SRP008722	soil
SRR350869	SRS345554	SRP008722	soil
SRR350916	SRS345598	SRP008722	soil
SRR512581	SRS345554	SRP008722	soil
SRR512582	SRS345598	SRP008722	soil
SRR624539	SRS377559	SRP017344	soil
SRR770300	SRS398270	SRP018858	soil
SRR825188	SRS409889	SRP020650	soil
SRR988077	SRS481052	SRP029969	soil
SRR988078	SRS481052	SRP029969	soil
SRR988079	SRS481052	SRP029969	soil
SRR988082	SRS481066	SRP029969	soil
SRR988083	SRS481065	SRP029969	soil
SRR988085	SRS481064	SRP029969	soil
SRR988086	SRS481063	SRP029969	soil
SRR988087	SRS481062	SRP029969	soil
SRR988088	SRS481061	SRP029969	soil
SRR988089	SRS481060	SRP029969	soil
SRR988090	SRS481058	SRP029969	soil
SRR988091	SRS481057	SRP029969	soil
SRR988092	SRS481056	SRP029969	soil
SRR988093	SRS481055	SRP029969	soil
SRR988094	SRS481054	SRP029969	soil
SRR988095	SRS481051	SRP029969	soil
SRR988096	SRS481052	SRP029969	soil
ERR436051	ERS407417	ERP004492	soil
ERR436052	ERS407418	ERP004492	soil
ERR436053	ERS407419	ERP004492	soil
ERR436054	ERS407420	ERP004492	soil
ERR436055	ERS407421	ERP004492	soil
ERR436056	ERS407422	ERP004492	soil
ERR436057	ERS407423	ERP004492	soil
ERR436058	ERS407424	ERP004492	soil
ERR671910	ERS580795	ERP008551	soil
ERR671911	ERS580795	ERP008551	soil
ERR671912	ERS580794	ERP008551	soil
ERR671913	ERS580794	ERP008551	soil
ERR671914	ERS580793	ERP008551	soil
ERR671915	ERS580793	ERP008551	soil
ERR671916	ERS580792	ERP008551	soil
ERR671917	ERS580792	ERP008551	soil
ERR671918	ERS580791	ERP008551	soil
ERR671919	ERS580791	ERP008551	soil
ERR671920	ERS580790	ERP008551	soil
ERR671921	ERS580790	ERP008551	soil
ERR671922	ERS580789	ERP008551	soil
ERR671923	ERS580789	ERP008551	soil
ERR671924	ERS580789	ERP008551	soil
ERR671925	ERS580789	ERP008551	soil
ERR671926	ERS580788	ERP008551	soil
ERR671927	ERS580788	ERP008551	soil
ERR671928	ERS580788	ERP008551	soil
ERR671929	ERS580788	ERP008551	soil
ERR671930	ERS580787	ERP008551	soil
ERR671931	ERS580787	ERP008551	soil
ERR671932	ERS580786	ERP008551	soil
ERR671933	ERS580786	ERP008551	soil
ERR671934	ERS580785	ERP008551	soil
ERR671935	ERS580785	ERP008551	soil
ERR671936	ERS580785	ERP008551	soil
ERR671937	ERS580785	ERP008551	soil
ERR671938	ERS580784	ERP008551	soil
ERR671939	ERS580784	ERP008551	soil
ERR833376	ERS689217	ERP010013	salt pan
ERR833378	ERS689217	ERP010013	salt pan
ERR833525	ERS689318	ERP010013	salt pan
ERR481113	ERS438107	ERP005612	salt pan
SRR1245949	SRS593650	SRP041239	salt pan
SRR1246236	SRS593689	SRP041239	salt pan
SRR1246237	SRS593690	SRP041239	salt pan
SRR1246238	SRS593691	SRP041239	salt pan
SRR1246239	SRS593692	SRP041239	salt pan
SRR077313	SRS140426	SRP004789	Yellowstone
SRR077314	SRS140426	SRP004789	Yellowstone
SRR077315	SRS140427	SRP004789	Yellowstone
SRR077317	SRS140428	SRP004789	Yellowstone
SRR077318	SRS140429	SRP004789	Yellowstone
SRR077319	SRS140430	SRP004789	Yellowstone
SRR077320	SRS140431	SRP004789	Yellowstone
SRR077321	SRS140432	SRP004789	Yellowstone
SRR077323	SRS140433	SRP004789	Yellowstone
SRR077324	SRS140434	SRP004789	Yellowstone
SRR077325	SRS140435	SRP004789	Yellowstone
SRR077326	SRS140435	SRP004789	Yellowstone
SRR077347	SRS140441	SRP004789	Yellowstone
SRR077348	SRS140442	SRP004789	Yellowstone
SRR077350	SRS140443	SRP004789	Yellowstone
SRR077351	SRS140444	SRP004789	Yellowstone
SRR077352	SRS140445	SRP004789	Yellowstone
SRR077353	SRS140446	SRP004789	Yellowstone
SRR077358	SRS140447	SRP004789	Yellowstone
SRR077360	SRS140448	SRP004789	Yellowstone
SRR077361	SRS140449	SRP004789	Yellowstone
SRR077362	SRS140450	SRP004789	Yellowstone
SRR077363	SRS140451	SRP004789	Yellowstone
SRR077364	SRS140452	SRP004789	Yellowstone
SRR077374	SRS140453	SRP004789	Yellowstone
SRR077375	SRS140454	SRP004789	Yellowstone
SRR077376	SRS140455	SRP004789	Yellowstone
SRR077377	SRS140456	SRP004789	Yellowstone
SRR077378	SRS140457	SRP004789	Yellowstone
SRR077379	SRS140458	SRP004789	Yellowstone
SRR077380	SRS140458	SRP004789	Yellowstone
SRR077381	SRS140459	SRP004789	Yellowstone
SRR077382	SRS140459	SRP004789	Yellowstone
SRR078854	SRS150248	SRP004789	Yellowstone
ERR1201173	ERS1030529	ERP013793	glacier
ERR1201175	ERS1030531	ERP013793	glacier
ERR1201176	ERS1030532	ERP013793	glacier
ERR1201177	ERS1030533	ERP013793	glacier
ERR1201178	ERS1030534	ERP013793	glacier
ERR1201179	ERS1030535	ERP013793	glacier
ERR1201180	ERS1030536	ERP013793	glacier
ERR1201181	ERS1030537	ERP013793	glacier
ERR1201182	ERS1030538	ERP013793	glacier
ERR1201183	ERS1030539	ERP013793	glacier
SRR061742	SRS085651	SRP003024	Organic Lake
SRR062130	SRS085661	SRP003024	Organic Lake
SRR062181	SRS085708	SRP003024	Organic Lake
SRR062182	SRS085709	SRP003024	Organic Lake
SRR062183	SRS085710	SRP003024	Organic Lake
SRR062184	SRS085711	SRP003024	Organic Lake
SRR062185	SRS085712	SRP003024	Organic Lake
SRR062187	SRS085714	SRP003024	Organic Lake
SRR062199	SRS085726	SRP003024	Organic Lake
SRR062243	SRS085766	SRP003024	Organic Lake
SRR062244	SRS085767	SRP003024	Organic Lake
SRR062246	SRS085769	SRP003024	Organic Lake
SRR062247	SRS085770	SRP003024	Organic Lake
SRR062248	SRS085771	SRP003024	Organic Lake
SRR062249	SRS085772	SRP003024	Organic Lake
SRR062258	SRS085781	SRP003024	Organic Lake
SRR063386	SRS086233	SRP003024	Organic Lake
SRR063387	SRS086234	SRP003024	Organic Lake
SRR063389	SRS086236	SRP003024	Organic Lake
SRR063390	SRS086237	SRP003024	Organic Lake
ERR1824222	ERS1546685	ERP021394	Puna
ERR1878606	ERS1546720	ERP021393	Puna
ERR1878617	ERS1546719	ERP021393	Puna
ERR1924357	ERS1546718	ERP021393	Puna
ERR1937966	ERS1669900	ERP021393	Puna
SRR830622	SRS415116	SRP021141	Microbialites
SRR830624	SRS415117	SRP021141	Microbialites
SRR830625	SRS415118	SRP021141	Microbialites
SRR389087	SRS282378	SRP009489	Microbialites
SRR389088	SRS282379	SRP009489	Microbialites
SRR3310977	SRS1367424	SRP072547	Microbialites
SRR3310984	SRS1367460	SRP072547	Microbialites
SRR3311145	SRS1367461	SRP072547	Microbialites
SRR3311151	SRS1367454	SRP072547	Microbialites
SRR3311153	SRS1367454	SRP072547	Microbialites
SRR3311156	SRS1367454	SRP072547	Microbialites
SRR3311162	SRS1367458	SRP072547	Microbialites
